# Supplementary material for: The identification of immune genes in the milk transcriptome of the Tasmanian devil (Sarcophilus harrisii)
Source: PeerJ. 2016 Jan 12;4:e1569. doi: 10.7717/peerj.1569 (PMC4715465; doi:10.7717/peerj.1569)
Supplement: File S1 [file peerj-04-1569-s001.fas]

>LLP-B1 Opossum
MKILFLSLVLCLF--FILQVK---ELQSSE-EVFESIFF-IKAIVEDKELTKEKRPKAFPPVIIQQLDDGNMEINVL-MKKNGECQNSKTKLEKTVELNKFT--MNEGKLQVY-ITKMSVTDHWIILYEGELLGEQIRVAKLLAPYMYANQEAIKEFKLFSKKEGFDERKIIFPRIEEECTFDSISVSFWWHFVHFSKRTKSNTR
>LLP-B2 Opossum
MKNSFLIIALSLF--SILQPG---DSTSSE-KVFESSYN-INAIVGSMEFTEEISPKILSPFTISRFNDGNAEIRFN-IRHDGKCEEVKLKLEKTDDPWKFT--IGKWAKHAS-LKGTSVPDHWIIICESELVGEHIRMAKLLGPNSEAKSTAINEFKEFIHNKGLDEKKIIFPKQNESCIPEHA--------------------
>LLP-B3 Opossum
MKILFLTIALSLF--TILQAG---PSITSE-NMFKDKYY-INSIVSSMELL-ENINVTMSPLTFSQFKDGNMEVTLT-SKTSGKCEEMKVKLKKTDDPMKFS--VDEGKRDVY-ITKTSVPDHWIIICEGELHGKQIRVAKLVGPNTYANPLAMKEFKEFIKKEGLGDKRIISPSQEESCTPE----------------------
>LLP-B4 Opossum
--------------------------------------W-ILKLVSNNDLPKNEYKRSISPVVFSKHTDGNIDVTFT-TKKDGKCKEEKIELKKTDDPNKFT--ADQGKVHVH-INKMSEENYWMIICEGKFHGKPTRVAKLMGPNTDIKPEVMTEFQTLIEKERLGHGRMVIPR------------------------------
>LLP Brushtail Possum
MKVLFFTIALSLF--SILHAD---DVAFSAFTPSEGTYY-VQVIAVDKEFPEEEIPRDMSPLTIMYLDDGKMEARFT-MKKDDNCEEINIMLEKTADPRKIT--MNRRLRYTCAAVRTSKQKHWILVCPREFQGETIRMAKLVGPNTDKNPKALEDFYRFIYRERFDKRRIITPKQTEACAPEHAA-------------------
>LLP-A Tammar Wallaby
MRVLFLTISLSLF--SIIHAD---DFAFSEFKPSEGTYY-VQVIAVDKEFPEDEIPRDISPLTITYLNNGKMEAKFT-VKKDNNCEEINLTLEKIDEPRKIT--TTRHLHHICDTVRTSEEKYWILSCVREFQGTQIREAELVGPNTDENPKALEDFYRFINRERFVERRIITPRQTEACTSENA--------------------
>LLP-B Tammar Wallaby
MKVLFLTIALSLF--SILQAQ---DSSSSE-EQFEGTYF-VKAIVTDSEFFEKNKPKALSPLTVTHLSNGDLEAKFT-TNMNGICEEIKMKFEKTDKPGIFS--TNDGSRQVL-IEKTSVRDHWILFCEGELHGMQVRIAKLLGPHTDENPKAFQEFKKFVSLKRFNEEKINIPRQTETCIPEHV--------------------
>LLP Quokka
--------------------D---DFAFSEFKPSEGTYY-VQVIAVDKEFPEEEIPRDISPLTITYLNNGKMEATFT-VKKDNNCEEINLTLEKIDEPDKIT--TTRHLHHICDTVRTSEEKYWILSCVREFQGKQIREAELVGPNTDENPKALEDFYRFINRERFVERRIITPRQTEACTPENA--------------------
>LLP-A TasmanianDevil
MKVLFFTIALSLF--SILHAD---DFTFSEFKPQEGTYY-VKVISVDNKFPEEEIPKDVSPLTITYLND-RMEARFTMMKMDNKCEEITMMLENSDEPRRVD--MNRYQRYTCAIVKTSEKNYWILSCQNKFHPR--RMIELMGPDTDENPKAMQEFYNFIHRERVDKSRIIFPRQIEACIPERV--------------------
>LLP-B Tasmanian Devil
MKILFLTIVLSLF--SILQAQ---ETSPTE--RFGGTYV-VKAIVAD---IAREKPKDMSPLTITNLDNGNLEVKFT-FNKHGKCEKIKMTLEKTNNPKLFSVVSSEGKHQVL-IEETSVRDHWIILCEVELHGKHIKVAKLVGPSTEENPQAFEDYKKFVNIKGFNEEKINFPIQAEACTPEQA--------------------
>LLP-like Tasmanian Devil
MKVLFLTIALSLF--SILHAE---ESNSS--RELGGVYH-INAVVANKEIPEEKKPETFSPITITNLDNGNVEVKFT-MKENDKCKEIKVILEKTEHANEYIIQGNFQHIHKVRVTQTSVPNNWIFECEGHFHGEQFNMVKLLGPNTEVDPKAMEDYQEIAKERSYDESKIIFPKQEDACVPEHD--------------------
>Lipocalin-like 1 Opossum
MKAVLLGCLLGLLWGSPIQADVPVQANFDN-NKFQGVWYMIAAASDDKDFLAMKDSMKMPISFVTPLANGDLSVKTGYPRPDGKCQKVDATFIKGAMSGQFS--NPEMGQEDIRVVNTDYKHFAILWIKMNKGGVKKDMLQLYCRAPELFAEGAQKMQMLAPKVNLNPSQGAIFLKSDECSKALPK-------------------
