# Supplementary material for: The identification of immune genes in the milk transcriptome of the Tasmanian devil (Sarcophilus harrisii)
Source: PeerJ. 2016 Jan 12;4:e1569. doi: 10.7717/peerj.1569 (PMC4715465; doi:10.7717/peerj.1569)
Supplement: Table S2 — Number of genes and percentage of genes relative to all GO annotated genes within the three categories level 1 GO categories. [file peerj-04-1569-s002.csv]

Number of genes	Percentage of Genes	Cellular Location
1107	6.7	Extracellular region
14521	88.3	Cell
33	0.2	Virion
307	1.9	Extracellular matrix
2389	14.5	Membrane-enclosed lumen
816	5	Envelope
2929	17.8	Macromolecular complex
10698	65.1	Organelle
168	1	Extracellular matrix part
605	3.7	Extracellular region part
5984	36.4	Organelle part
32	0.2	Virion part
223	1.4	Synapse part
14521	88.3	Cell part
372	2.3	Synapse
1	0	Symplast
Number of genes	Percentage of Genes	Biological function
947	5.8	Reproduction
33	0.2	Cell killing
1341	8.2	Immune system process
8750	53.2	Metabolic process
12394	75.4	Cellular process
4106	25	Gene expression
502	3.1	Viral reproduction
753	4.6	Biological adhesion
4010	24.4	Multicellular organismal process
4439	27	Developmental process
507	3.1	Growth
288	1.8	Locomotion
74	0.5	Pigmentation
128	0.8	Rhythmic process
3120	19	Response to stimulus
3527	21.5	Localization
2723	16.6	Establishment of localization
115	0.7	Maintenance of localization
692	4.2	Multi-organism process
6570	40	Biological regulation
290	1.8	Motor activity
Number of genes	Percentage of Genes	Molecular function
5657	34.4	Catalytic activity
473	2.9	Structural molecule activity
908	5.5	Transporter activity
9963	60.6	Binding
46	0.3	Auxiliary transport protein activity
39	0.2	Antioxidant activity
2	0	Metallochaperone activity
1009	6.1	Enzyme regulator activity
1059	6.4	Transcription regulator activity
2	0	Protein tag
8	0	Chemoattractant activity
95	0.6	Translation regulator activity
6	0	Chemorepellent activity
1086	6.6	Molecular transducer activity
