# Supplementary material for: The identification of immune genes in the milk transcriptome of the Tasmanian devil (Sarcophilus harrisii)
Source: PeerJ. 2016 Jan 12;4:e1569. doi: 10.7717/peerj.1569 (PMC4715465; doi:10.7717/peerj.1569)
Supplement: Table S3 — Number of genes and percentage of genes relative to all GO annotated genes within the immune processes categories. [file peerj-04-1569-s003.csv]

Number of Genes	Percentage of genes	Immune Process
1	0	Antigen Sampling in Mucosal-Associated Lymphoid Tissue
2	0	B Cell Selection
8	0	Tolerance Induction
27	0.2	T cell Selection
46	0.3	Leukocyte Homeostasis
55	0.3	Somatic Diversification of Immune Receptors
115	0.7	Leukocyte Migration
125	0.8	Antigen Processing and Presentation
197	1.2	Activation of Immune Response
326	2	Regulation of Immune System Process
335	2	Immune Effector Process
503	3.1	Leukocyte Activation
523	3.2	Immune System Development
744	4.5	Immune Response
