# Supplementary material for: The identification of immune genes in the milk transcriptome of the Tasmanian devil (Sarcophilus harrisii)
Source: PeerJ. 2016 Jan 12;4:e1569. doi: 10.7717/peerj.1569 (PMC4715465; doi:10.7717/peerj.1569)
Supplement: Table S4 — The most highly expressed transcripts including key milk protein and immune transcripts and their relative expression (FPKM). [file peerj-04-1569-s004.csv]

Transcript Id	FPKM	Gene
comp129478_c0_seq1	251569.89	Early lactation protein
comp127295_c0_seq1	201121.47	Hemoglobin subunit ?
comp129479_c0_seq1	140619.41	Hemoglobin subunit ?
comp129480_c0_seq1	99369.33	Late lactation protein A
comp62785_c0_seq1	80375.45	?-casein
comp127104_c1_seq1	44816.16	Late lactation protein B
comp62784_c0_seq1	41063.12	Lysozyme C
comp129483_c0_seq1	34217.25	?-casein
comp129482_c1_seq1	28537.48	?-lactalbumin
comp129481_c0_seq1	17155.38	Whey acidic protein
comp62783_c1_seq1	10222.49	?-lactoglobulin
comp129484_c3_seq1	9620.54	?-Casein
comp115833_c0_seq1	6224.38	Calcium binding protein 1-like
comp62782_c0_seq1	3971.92	Ribosomal protein
comp127104_c0_seq1	3568.39	Thymosin ?4
comp62802_c0_seq1	3457.95	Ferritin heavy chain
comp129486_c0_seq1	3025.06	Novel Gene 1
comp129485_c0_seq1	2514.61	Prolactin-inducible protein homolog
comp129487_c1_seq1	2363.71	Ferritin light chain
comp62789_c0_seq1	2081.51	40S ribosomal protein S28
comp62806_c1_seq1	1805.82	Neutrophil gelatinase-associated lipocalin
comp120662_c0_seq1	1759.47	Serum amyloid A protein
comp129488_c0_seq1	1534.5	Nuclear protein 1
comp108368_c0_seq4	1303.46	Metallothieonen family
comp129494_c0_seq1	1222.39	40S ribosomal protein S20
comp129490_c1_seq1	1156.45	40S ribosomal protein S20
comp129493_c0_seq1	1038.81	5-aminolevulinate synthase
comp115831_c0_seq1	999.81	Protein NLRC3
comp129504_c0_seq1	944.98	Zinc-alpha-2-glycoprotein
comp129491_c0_seq1	944.09	60S ribosomal protein S29
comp62790_c0_seq1	926.87	40S ribosomal protein S24
comp129502_c0_seq1	922.03	Ribosomal protein
comp115832_c0_seq1	887.87	Cytochrome c oxidase subunit 1
comp129497_c0_seq1	867.42	60S ribosomal protein L35
comp129394_c0_seq1	830.91	MHC I
comp129498_c0_seq1	824.52	Protein S100-A9
comp129505_c0_seq1	789.3	40S ribosomal protein S14
comp129510_c0_seq1	770.84	60S ribosomal protein L21
comp129499_c0_seq1	770.7	Apolipoprotein C-I
comp129496_c0_seq1	728.23	60S ribosomal protein L17
comp129507_c0_seq1	725.57	Ubiquitin-40S ribosomal protein S27a
comp129509_c0_seq1	724.64	40S ribosomal protein S17
comp129515_c0_seq1	724.1	40S ribosomal protein S12
comp126925_c0_seq1	698.68	Ubiquitin-60S ribosomal protein L40
comp129512_c0_seq1	675.09	60S ribosomal protein L32
comp62779_c0_seq2	666.2	C-C motif chemokine 25
comp108385_c0_seq1	653.32	Acyl-CoA-binding protein
comp126754_c1_seq1	638.96	40S ribosomal protein S25
comp129503_c0_seq1	638.92	40S ribosomal protein S15
comp129506_c0_seq1	620.95	60S ribosomal protein L35a
comp129529_c0_seq1	579.81	60S ribosomal protein L13
comp62799_c0_seq1	576.8	Spink 7
comp115828_c0_seq1	558.81	40S ribosomal protein S18
comp129521_c0_seq1	530.89	60S ribosomal protein L28
comp62775_c0_seq1	510.93	60S ribosomal protein L28
comp62774_c0_seq1	509.93	40S ribosomal protein S23
comp62780_c0_seq1	509.39	60S ribosomal protein L38
comp129525_c0_seq1	499.27	60S ribosomal protein L36
comp129516_c0_seq1	482.16	Trichosurin
comp129520_c0_seq1	478.45	60S ribosomal protein L23a
comp129513_c0_seq1	475.07	Fatty acid-binding protein, heart
comp62772_c0_seq1	470.93	70SK RNA
comp62834_c0_seq1	463.76	60S ribosomal protein L19
comp129519_c0_seq1	455.7	60S ribosomal protein L27
comp129492_c0_seq1	445.96	Translationally-controlled tumor protein
comp129538_c0_seq1	444.12	60S ribosomal protein L9
comp129534_c0_seq1	437.05	40S ribosomal protein S10
comp129518_c0_seq1	429.68	60S ribosomal protein L30
comp129537_c0_seq1	428.01	60S ribosomal protein L11
comp127370_c3_seq1	427.64	?-2-microglobulin
comp129489_c0_seq1	412.66	Putative 60S ribosomal protein L37a
comp129536_c0_seq1	406.32	40S ribosomal protein S8
comp125665_c0_seq2	390.6	Polyubiquitin
comp129523_c0_seq1	387.6	60S ribosomal protein L18
comp62787_c0_seq1	377.75	60S ribosomal protein L24
comp62771_c0_seq1	376.42	60S ribosomal protein L6
comp129514_c0_seq1	374.52	60S ribosomal protein L14
comp129539_c0_seq1	370.72	40S ribosomal protein S13
comp129544_c0_seq1	364.06	Ubiquitin-like protein FUB
comp129530_c0_seq1	358.1	60S ribosomal protein L27a
comp129522_c0_seq1	354.96	60S ribosomal protein L22-like 1
comp129541_c0_seq1	330.04	60S ribosomal protein L10
comp120772_c0_seq1	329.68	Diamine acetyltransferase 1
comp108264_c1_seq1	329.28	?-casein
comp62773_c0_seq1	319.31	Pancreatic progenitor cell differentiation and proliferation factor;
comp129546_c0_seq1	318.96	60S ribosomal protein L10a
comp129543_c0_seq1	318.59	40S ribosomal protein S6
comp129547_c0_seq1	318.34	40S ribosomal protein S3
comp62781_c0_seq1	317.35	60S ribosomal protein L5
comp129508_c0_seq1	312.7	40S ribosomal protein S15a
comp129542_c0_seq1	305.69	Cytochrome c oxidase subunit 7A2, mitochondrial;
comp120704_c0_seq1	303.63	60S ribosomal protein L34
comp108127_c0_seq1	296.99	60S ribosomal protein L36a
comp127648_c0_seq1	295.21	?-hemoglobin stableizing protein
comp129500_c0_seq1	292.39	60S ribosomal protein L31
comp62770_c0_seq1	281.93	Adiponectin receptor protein 1
comp129526_c0_seq1	272.95	40S ribosomal protein S19
comp120567_c0_seq1	272.13	small integral membrane protein 5-like
comp129540_c0_seq1	262.48	40S ribosomal protein S3a
comp62852_c0_seq1	260.97	60S ribosomal protein L13a
comp129532_c0_seq1	259.42	40S ribosomal protein S7
comp129555_c0_seq1	245.91	60S ribosomal protein L7
comp108349_c0_seq1	238.94	Metaliothinen-like
comp129533_c0_seq1	237.73	60S ribosomal protein L12
comp129548_c0_seq1	233.38	RING finger protein 10
comp129527_c0_seq1	230.78	60S ribosomal protein L7a
comp129552_c0_seq1	229.68	Cytochrome c oxidase subunit 7C
comp115827_c1_seq1	229.4	Ornithine decarboxylase antizyme 1
comp108187_c0_seq1	226.81	Flavin reductase (NADPH)
comp129563_c0_seq1	225.41	40S ribosomal protein S4
comp108456_c0_seq2	225.34	Translocator protein 2S
comp108213_c0_seq1	224.53	Transferin- like
comp129562_c0_seq1	221.98	40S ribosomal protein S5
comp129524_c0_seq1	221.11	60S acidic ribosomal protein P2
comp62800_c0_seq1	216.9	Novel gene 2.1
comp129554_c0_seq1	215.89	FAU
comp108715_c0_seq1	215.03	YBOX3
comp115816_c0_seq1	202.38	Myosin, light chain 6
comp108264_c0_seq1	202.09	?-casein
comp115855_c0_seq1	201.02	Thioredoxin-interacting protein
comp115823_c1_seq1	197.38	?-casein
comp62801_c1_seq1	195.51	?-casein
comp129549_c0_seq1	193.63	Ribonuclease H1
comp129561_c0_seq1	193.55	40S ribosomal protein S2
comp129528_c0_seq1	193.36	60S acidic ribosomal protein P1
comp129565_c0_seq1	191.16	Small EDRK-rich factor 2
comp62777_c0_seq1	188.3	Polymeric immunoglobulin receptor
comp129558_c1_seq1	187.95	Large neutral amino acids transporter small subunit 1
comp129394_c1_seq2	187.69	MHC I
comp129580_c0_seq1	186.82	? -1-antichymotrypsin
comp129564_c0_seq1	184.65	Cytochrome c oxidase subunit 6C-2
comp129569_c0_seq1	183.84	Serglycin
comp110093_c0_seq1	182.42	Iron-sulfur cluster assembly 1 homolog,
comp129575_c0_seq1	175.26	Guanine nucleotide-binding protein subunit ? 2-like 1
comp129576_c0_seq1	173.32	ATP synthase subunit e, mitochondrial
comp129535_c0_seq1	178.38	40S ribosomal protein S21
comp129570_c0_seq1	178.15	60S ribosomal protein L29
comp129550_c0_seq1	175.26	ATP synthase subunit e, mitochondrial
comp129568_c0_seq1	173.32	Fructose-bisphosphate aldolase A
comp124292_c1_seq8	172.58	Interleukin-8
comp129545_c1_seq1	172.47	Novel gene 2.2
comp127370_c1_seq1	169.88	60S ribosomal protein L26
comp129582_c0_seq1	169.37	NADH dehydrogenase [ubiquinone] 1 ? subcomplex subunit 4;
comp62805_c1_seq1	166.59	Phospholipid hydroperoxide glutathione peroxidase, mitochondrial
comp129572_c0_seq1	165.77	60S acidic ribosomal protein P0
comp129559_c0_seq1	165.32	NADH dehydrogenase [ubiquinone] 1 ? subcomplex subunit 7
comp129582_c0_seq1	165.13	Signal Transducer C24
comp129566_c0_seq1	163.78	interferon ? inducible protein 7
comp129573_c0_seq1	162.99	Elongation factor 1-? ;
comp62820_c0_seq1	159.09	60S ribosomal protein L39
comp129495_c0_seq1	158.83	60S ribosomal protein L37
comp129551_c0_seq1	157.41	Cytochrome c oxidase copper chaperone
comp129574_c0_seq1	156.47	?-synuclein
comp129586_c0_seq1	155.32	Haptoglobin
comp108696_c0_seq1	149.08	Solute carrier family 25 member 39;
comp62776_c0_seq1	147.99	40S ribosomal protein S9
comp129596_c0_seq1	147.07	40S ribosomal protein SA
comp129511_c0_seq1	146.22	40S ribosomal protein S26
comp62860_c0_seq1	145.17	Polyadenylate-binding protein 1
comp129560_c0_seq1	145	60S ribosomal protein L26
comp129574/129589_c0_seq1	142.68	?-casein
comp120532_c0_seq1	141.21	Late lactation protein B
comp62811_c0_seq1	140.45	60S ribosomal protein L4
comp115826_c0_seq1	140.66	Actin-? transcript variant 2
comp62804_c0_seq1	140.02	ATPase inhibitor, mitochondrial;
comp115826_c0_seq1	139.13	Butyrophilin subfamily 1 member A1
comp129590_c0_seq1	137.71	Biogenesis of lysosome-related organelles complex 1 subunit 2
comp129517_c0_seq1	137.58	Elongation factor 1-? 1
comp115845_c0_seq1	132.33	Cellular Repressor Of E1A-Stimulated Genes 1
comp129593_c0_seq1	129.11	Cytochrome b-c1 complex subunit 7
comp108410_c0_seq1	128.75	S100-A8
comp62808_c0_seq1	128.55	ATP synthase lipid-binding protein, mitochondrial
comp123443_c1_seq1	128.07	Sulfotransferase 1A1
comp126225_c1_seq1	128.02	2,3-Bisphosphoglycerate Mutase
comp129577_c0_seq1	126.96	Eukaryotic translation initiation factor1
comp62803_c0_seq1	125.72	Cytochrome c oxidase subunit 6B1
comp129571_c0_seq1	122.36	Protein S100-A1
comp129501_c0_seq1	121.47	Stress-associated endoplasmic reticulum protein 1
comp129594_c0_seq1	121.37	Lactadherin
comp62794_c0_seq1	117.36	Glia maturation factor gamma
comp129598_c0_seq1	117.31	Mitochrondrial Control Region Transcript
comp129600_c0_seq1	117.26	pentatricopeptide repeatcontaining protein 1
comp129591_c0_seq1	115.42	Selenoprotein
comp129531_c0_seq1	115.29	60S ribosomal protein L15
comp115824_c0_seq1	114.86	Serine/arginine repetitive matrix protein 1-like
comp129588_c0_seq1	114.62	Coiled-coil-helix-coiled-coil-helix domain-containing protein 2
comp129557_c0_seq1	111.58	Hemoglobin subunit ?
comp62796_c0_seq1	109.98	Histone H3..3
comp129601_c0_seq1	109.57	Translocon-associated protein subunit delta;
comp126225_c0_seq1	108.05	Bisphosphoglycerate mutase;
comp124434_c0_seq1	107.34	Cell death activator CIDE-A
comp127547_c8_seq1	106.4	Nuclear distribution protein nudE homolog 1;
comp129597_c0_seq1	105.34	Cytochrome b-c1 complex subunit 8;
comp129622_c0_seq1	105	Glyceraldehyde-3-phosphate dehydrogenase
comp129602_c0_seq1	104.05	Nuclease-sensitive element-binding protein 1
comp129616_c0_seq1	103.52	Regulator complex protein LAMTOR2
comp126754_c0_seq1	102.37	Heterogeneous nuclear ribonucleoprotein Hr ribonucleoprotein
comp108690_c0_seq1	102.28	Integral membrane protein 2
comp62778_c0_seq1	102.1	60S ribosomal protein L18a
comp124587_c0_seq1	101.01	NADH dehydrogenase [ubiquinone] 1 ? subcomplex subunit 11
comp129604_c0_seq1	99.68	s26S proteasome non-ATPase regulatory subunit 8
comp129608_c0_seq1	97.88	Transcription elongation factor B polypeptide 2
comp129619_c0_seq1	96.71	Mitochondrial uncoupling protein 2
