# Supplementary material for: The identification of immune genes in the milk transcriptome of the Tasmanian devil (Sarcophilus harrisii)
Source: PeerJ. 2016 Jan 12;4:e1569. doi: 10.7717/peerj.1569 (PMC4715465; doi:10.7717/peerj.1569)
Supplement: Table S5 — The relative expression of the two novel gene transcripts (gene expression as a percentage of the total gene expression of the entire transcriptome). [file peerj-04-1569-s005.csv]

	Transcript Id	Relative Percentage a
Novel gene 1	comp129486	0.26
Novel gene 2	comp62800	0.02
