# Supplementary material for: The identification of immune genes in the milk transcriptome of the Tasmanian devil (Sarcophilus harrisii)
Source: PeerJ. 2016 Jan 12;4:e1569. doi: 10.7717/peerj.1569 (PMC4715465; doi:10.7717/peerj.1569)
Supplement: Table S6 — All immune transcripts identified in the milk transcriptome and their relative expression (FPKM). [file peerj-04-1569-s006.csv]

Transcript Id	FPKM	Gene
comp62784_c0_seq1	41063.1	LYZ
comp129481_c0_seq1	17155.4	WAP
comp62802_c0_seq1	3457.95	FTH1
comp129487_c1_seq1	2363.71	FTL
comp129504_c0_seq1	944.98	AZGP1
comp129394_c0_seq1	830.91	MHC I
comp129498_c0_seq1	824.52	S100A9
comp62779_c0_seq2	666.2	CCL25
comp129492_c0_seq1	445.96	TPT1
comp127370_c3_seq1	427.64	B2M
comp129555_c0_seq1	245.91	RPL7
comp108213_c0_seq1	224.53	LTF
comp62777_c0_seq1	191.16	PIGR
comp129558_c1_seq1	188.3	SLC7A5
comp129569_c0_seq1	184.65	PRG1
comp129575_c0_seq1	183.26	RPL3
comp124292_c1_seq4	172.58	IL8
comp129566_c0_seq1	163.78	IFI27
comp129586_c0_seq1	155.32	HPR
comp62860_c0_seq1	145.17	PABPC4
comp115826_c0_seq1	139.13	BTN1A1
comp108410_c0_seq1	128.75	S100A8
comp129571_c0_seq1	122.36	S100A1
comp129602_c0_seq1	104.05	NSEP1
comp129604_c0_seq1	99.68	PSMD8
comp62792_c0_seq1	92.05	S100A11
comp129624_c0_seq1	86.46	HSPA8
comp127390_c0_seq1	79.86	IL1RN
comp129648_c0_seq1	75.32	CLU
comp62988_c0_seq1	73.87	ATF4
comp62786_c0_seq1	71.73	EGF
comp129640_c0_seq1	68.22	CRADD
comp129654_c0_seq1	67.65	MUC1
comp128499_c0_seq3/c1_seq1/c2_seq1	66.4	IgHK
comp129627_c1_seq1	65.34	TACSTD1
comp129663_c0_seq1	58.02	BPI
comp129605_c0_seq1	57.82	MIF
comp129646_c0_seq1	57.15	NCOA4
comp129650_c0_seq1	57.12	CD9
comp129071_c0_seq1	56.75	SiglecB
comp129661_c0_seq1	56.64	TYROBP
comp129645_c0_seq1	55.65	CD63
comp128487_c0_seq1	55.23	GPR43
comp115839_c1_seq1	54.51	PDCD4
comp129684_c0_seq1	53.06	S100A8
comp121256_c0_seq1	52.31	SCARB1
comp115841_c0_seq1	51.26	CXCL1L
comp129683_c0_seq1	50.95	BSG
comp127390_c1_seq1	50.5	IL8RB
comp129707_c0_seq1	49.43	DDT
comp120856_c0_seq1	48.83	IL1B
comp62942_c0_seq1	47.38	JUN
comp129717_c0_seq1	47.11	SELL
comp120942_c1_seq3	45.52	CLEC4E
comp107720_c0_seq1	44.14	BCL2L10
comp129723_c0_seq1	43.12	SPP1
comp124717_c0_seq1	39.11	BAT1
comp129730_c0_seq1	35.53	CD14
comp129651_c0_seq1	35.52	PDRX1
comp107581_c0_seq1	34.53	NFKBIA
comp129692_c0_seq1	33.6	ALOX5AP
comp107985_c0_seq1	32.85	PDRX
comp107924_c0_seq1	32.58	MCL1
comp129757_c0_seq1	32.57	TRA1
comp120768_c0_seq1	31.65	GYPC
comp122835_c0_seq4	30.96	SIGLEC-II
comp129760_c0_seq1	30.65	LY96
comp62766_c0_seq1	30.23	DF
comp62758_c0_seq1	28.22	MAPK3
comp129741_c0_seq1	27.71	MAD
comp129716_c0_seq1	27.36	TUBB5
comp129772_c0_seq1	26.98	CST4
comp129797_c0_seq1	26.62	SLC3A2
comp124928_c0_seq1	26.59	WARS
comp62760_c0_seq1	26.34	CEBPB
comp129678_c0_seq1	26.05	FCER1G
comp126550_c1_seq1	25.85	ZNF179
comp126922_c0_seq1	25.49	PTGS2
comp129828_c0_seq1	25.27	CD53
comp129842_c0_seq1	24.58	LGALS3
comp128108_c0_seq1	24.4	HSPA1L
comp62857_c0_seq1	24.21	PTPN6
comp129758_c0_seq1	24	S100A4
comp129745_c0_seq1	23.99	IER3
comp129838_c0_seq1	23.56	BCAP31
comp63052_c0_seq2	23.27	CCL28
comp115713_c0_seq1	23.01	RETN
comp127776_c0_seq21/seq20/seq6	22.51	IgHA
comp129893_c0_seq1	22.19	TNFRSF11B
comp129875_c0_seq1	21.65	CTSL
comp116417_c0_seq1	21.65	PX19
comp129904_c0_seq1	21.55	PSMB3
comp62864_c1_seq1	21.11	LPL
comp62929_c0_seq1	20.57	ARHGDIB
comp109521_c0_seq1	20.23	GA17
comp129922_c0_seq1	20.21	BANF1
comp62861_c0_seq1	20.08	CALR
comp62896_c0_seq1	19.94	GADD45B
comp129804_c0_seq1	19.78	RAC2
comp129926_c0_seq1	19.59	PSMB2
comp125191_c0_seq9	19.59	IL25
comp115836_c0_seq1	19.51	ACP1
comp109068_c0_seq1	19.48	CD74
comp129997_c0_seq1	18.6	PSMB7
comp124045_c0_seq1	18.48	ITGAL
comp129464_c1_seq5	18.02	DIG1
comp124033_c0_seq1	17.88	PBX2
comp63803_c0_seq1	17.45	PSME1
comp129825_c0_seq1	17.43	PGLYRP1
comp129920_c0_seq1	17.23	BAX
comp129817_c0_seq1	17.01	ANXA11
comp129990_c0_seq1	16.99	PRDX
comp129873_c0_seq1	16.1	PPIB
comp129949_c0_seq1	16.01	PSMA2
comp128928_c1_seq1	15.67	CEACAMVII
comp129967_c0_seq1	15.54	CD44
comp127360_c6_seq1	15.49	MYD88
comp62818_c0_seq1	15.21	XBP1
comp123339_c0_seq1	15.08	SERPIN
comp129988_c0_seq1	14.65	GRP58
comp126027_c0_seq1	14.31	CSF1
comp127009_c0_seq1	14.3	CD151
comp128497_c0_seq1	14.19	STAT5B
comp115994_c1_seq1	14.03	MHC class II-?1 like
comp125305_c5_seq1	14.01	LCP2
comp115853_c0_seq1	13.91	PTCRA
comp63357_c0_seq1	13.55	PSMA6
comp124809_c1_seq5	13.51	DIG3
comp130035_c0_seq1	13.37	SCYE1
comp129057_c0_seq1	12.97	MHC class II-?
comp128106_c0_seq1	12.94	LTB4R
comp129982_c0_seq1	12.9	CHIA
comp62677_c0_seq1	12.76	CATH2
comp129030_c3_seq1	12.6	SLAM
comp130007_c0_seq1	12.57	MCFD2
comp63750_c0_seq2	12.48	TNFSF13B
comp123489_c0_seq1	12.43	EDN1
comp109856_c0_seq1	12.43	HCK
comp105493_c0_seq1	12.41	EGR1
comp130016_c0_seq1	12.23	SOD
comp126498_c2_seq1	12.19	VAV1
comp130027_c0_seq1	12.15	NINJ1
comp125458_c0_seq1	12.08	BIRC3
comp105189_c0_seq1	12.06	PDRX1
comp130097_c0_seq1	11.92	PSMB1
comp126113_c0_seq1	11.81	ISGF3G
comp63715_c0_seq1	11.57	PSMC5
comp126890_c0_seq1	11.55	CLM
comp130036_c0_seq1	11.53	PRNP
comp127776_c0_seq12/seq4/14/seq9	11.46	IgM
comp129925_c0_seq1	11.37	WNT
comp63350_c0_seq1	11.35	DAP
comp62731_c0_seq1	11.26	FKBP1A
comp105384_c0_seq1	11.2	IK
comp126018_c0_seq1	11.09	CD33
comp100417_c0_seq1	11.02	HMGB2
comp127738_c4_seq1	10.83	TAPBP
comp105045_c0_seq1	10.76	ITGB1
comp129986_c0_seq1	10.65	PCIA1
comp130079_c0_seq1	10.58	LRPAP1
comp126864_c0_seq1	10.48	CD164
comp105025_c0_seq1	10.36	CTNNB1
comp62859_c0_seq1	10.36	RGS1
comp63267_c0_seq1	10.33	CCRL2
comp130136_c0_seq1	10.2	PSMA1
comp129158_c3_seq1	10.18	FcR
comp124124_c0_seq1	10.11	IL17RC
comp122343_c1_seq1	10.01	NCF2
comp126332_c2_seq1	9.97	UBE2H
comp124376_c0_seq25	9.69	DIG21
comp130106_c0_seq1	9.63	FPRL2
comp125463_c1_seq1	9.55	SOCS3
comp130109_c0_seq1	9.54	GSTM1
comp121992_c1_seq1	9.54	PSMA7
comp125919_c0_seq1	9.51	SKIV2L
comp107420_c0_seq1	9.48	ELMO3
comp127727_c0_seq1	9.47	ITG
comp115745_c0_seq1	9.44	BCL2
comp63527_c0_seq1	9.42	PSMB5
comp127322_c0_seq1	9.33	IFIT
comp123941_c0_seq1	9.31	JFC1
comp116858_c0_seq1	9.13	FYB
comp129103_c2_seq1	9.08	GBP1
comp121250_c0_seq1	8.99	MOX2
comp62826_c0_seq1	8.96	IRF2
comp125098_c0_seq1	8.91	IL18RAP
comp123390_c1_seq1	8.91	SFRS8
comp130145_c0_seq1	8.9	RHCG
comp126466_c3_seq1	8.78	RIPK1
comp130178_c0_seq1	8.74	TIA1
comp127152_c1_seq1	8.7	HM13
comp129071_c2_seq1	8.66	SIGLECIV
comp130179_c0_seq1	8.53	PSMB4
comp120105_c1_seq1	8.3	PTPRC
comp125445_c3_seq1	8.29	NFATC3
comp124354_c0_seq1	8.25	ARF6
comp129985_c0_seq1	8.2	MHC class II-?
comp128985_c7_seq1	8.17	STAT4
comp125867_c0_seq1	8.16	CASP8
comp128005_c4_seq1	8.12	DOCK1
comp122339_c0_seq1	8.04	MLLT4
comp106534_c1_seq1	8.04	UBILIN
comp129144_c0_seq1	8.03	TAP1
comp127610_c1_seq1	7.95	RELA
comp126872_c0_seq1	7.89	STAT3
comp115760_c0_seq1	7.88	ID1
comp103554_c0_seq1	7.79	F11R
comp128638_c1_seq1	7.76	JFC1
comp128516_c0_seq1	7.68	CIAS1
comp128450_c3_seq1	7.65	STAT6
comp128609_c0_seq1	7.57	TLR2
comp129451_c7_seq1	7.56	WASPIP
comp119428_c0_seq1	7.44	MAEA
comp119393_c0_seq1	7.42	SSH3BP1
comp130141_c0_seq1	7.4	PSMB10
comp62707_c0_seq1	7.36	DDAH2
comp109343_c0_seq1	7.36	PSMA3
comp130247_c0_seq1	7.22	TNFRSF1A
comp62720_c0_seq1	7.17	PSMC4
comp126174_c0_seq1	7.07	ACVR1B
comp130054_c0_seq1	7.07	MAGEC1
comp128726_c2_seq1	7.07	TNFRSF19L
comp128985_c0_seq1	7.06	KSP37
comp130072_c0_seq1	7.01	C1QBP
comp130274_c0_seq1	6.96	NFKBIB
comp128354_c6_seq1	6.87	SET
comp106423_c0_seq1	6.86	TNFAIP1
comp121044_c0_seq1	6.76	PSCD1
comp115958_c0_seq1	6.65	BAT5
comp126427_c1_seq1	6.65	PVRL2
comp124982_c0_seq1	6.63	IRF3
comp67098_c0_seq1	6.58	FGL2
comp122634_c0_seq1	6.53	CD68
comp128325_c1_seq1	6.4	IL7R
comp69604_c0_seq1	6.37	PLXNB1
comp62710_c0_seq1	6.35	IL13RA1
comp119765_c0_seq2	6.3	IL18A
comp115948_c0_seq1	6.16	PSMD4
comp127994_c10_seq1	6.15	GNE
comp119716_c0_seq1	6.14	MAPK1
comp127063_c1_seq1	6.12	IFIT5
comp121154_c0_seq1	6.04	BAT2
comp125621_c0_seq1	6.04	IRF1
comp116142_c1_seq2	5.99	FASLG
comp116142_c1_seq5	5.99	FASLG
comp115089_c0_seq1	5.91	SCARB1
comp115763_c0_seq1	5.88	GATA3
comp129305_c2_seq1	5.84	ITGA3
comp130336_c0_seq1	5.82	SERPING1
comp128360_c2_seq1	5.76	C1QG
comp126546_c1_seq1	5.75	ADAM17
comp129036_c0_seq1	5.71	IRAK3
comp126270_c1_seq1	5.66	BTN2A3
comp124201_c1_seq1	5.62	ACP33
comp124031_c0_seq1	5.62	TNFRSF6B
comp121316_c0_seq1	5.61	C2
comp115920_c0_seq1	5.6	PLAU
comp122560_c0_seq1	5.57	CCNDBP1
comp128165_c0_seq1	5.56	BLNK
comp112750_c0_seq1	5.56	IL17R
comp130321_c0_seq1	5.55	ASC
comp130339_c0_seq1	5.54	PSMD10
comp69125_c0_seq1	5.54	TGFB1
comp130290_c0_seq1	5.53	LMAN
comp123970_c0_seq1	5.39	MAPK13
comp125753_c0_seq1	5.38	BF
comp129157_c0_seq1	5.38	BPAG1
comp130334_c0_seq1	5.34	PSMC
comp114237_c0_seq1	5.29	YARS
comp62711_c0_seq1	5.23	TRA1
comp129415_c1_seq1	5.2	PLXNB1
comp125450_c0_seq1	5.2	SERPINA3
comp127456_c0_seq1	5.15	ABCE1
comp125661_c0_seq6	5.13	IL27
comp121699_c0_seq1	5.12	ITGB1BP1
comp122619_c0_seq1	5.09	PREX1
comp128630_c0_seq1	5.03	GTPBP1
comp125784_c0_seq1	5.03	IPT
comp125025_c1_seq1	5	FCGRT
comp123752_c0_seq1	5	FN1
comp115987_c0_seq1	4.99	BAG3
comp128998_c0_seq1	4.99	IKBKAP
comp129339_c1_seq1	4.99	NR3C1
comp62696_c0_seq1	4.96	KAI1
comp130371_c0_seq1	4.95	CASP
comp63043_c0_seq1	4.95	CCLD13
comp128281_c11_seq1	4.92	MAIL
comp127776_c0_seq2/seq9	4.92	IgG
comp129463_c1_seq1	4.88	GBP4
comp121645_c0_seq1	4.86	SART3
comp114367_c2_seq1	4.82	LITAF
comp109168_c0_seq1	4.82	TGIF
comp129224_c2_seq1	4.81	C3
comp114508_c0_seq1	4.73	DEF6
comp121753_c0_seq1	4.72	CISH
comp115548_c0_seq1	4.72	SRC
comp63692_c0_seq1	4.66	PDCD6
comp127492_c0_seq1	4.63	IL3RA
comp115142_c0_seq1	4.63	TOLLIP
comp122730_c0_seq1	4.62	CASP
comp126709_c0_seq1	4.62	PSCD1
comp129282_c2_seq1	4.58	LRP1
comp125730_c1_seq1	4.58	TNFRSF10B
comp115982_c0_seq1	4.52	AQP9
comp117367_c0_seq1	4.52	ATF1
comp125997_c1_seq1	4.5	ATRN
comp115596_c0_seq1	4.46	CD22
comp125182_c0_seq1	4.43	MAX
comp122622_c0_seq1	4.42	BAD
comp126208_c0_seq1	4.37	F2RL1
comp129115_c0_seq1	4.31	MAP2K
comp112237_c0_seq1	4.26	IL16
comp122641_c1_seq1	4.26	SEMA4D
comp112237_co_seq7	4.26	IL16
comp128213_c0_seq1	4.25	ANKRD15
comp130470_c0_seq1	4.23	CCLD14
comp128991_c0_seq1	4.2	RSN
comp113029_c0_seq1	4.19	BCL7C
comp125916_c0_seq1	4.19	IL6R
comp114761_c0_seq1	4.17	FUT7
comp130422_c0_seq1	4.16	FKBP8
comp127867_c1_seq1	4.16	MAZ
comp123084_c0_seq1	4.13	IL1R2
comp125576_c0_seq1	4.11	WAS
comp125097_c0_seq1	4.1	CTGF
comp129104_c1_seq1	4.08	NKTR
comp128846_c1_seq1	4.05	BAT3
comp121668_c0_seq1	4.04	CSK
comp120250_c0_seq1	4.04	RFXANK
comp127431_c0_seq1	4.03	PRKCD
comp115604_c0_seq1	4	PACS1
comp123101_c0_seq1	3.98	FLT3LG
comp125185_c0_seq1	3.98	ILF2
comp126587_c0_seq1	3.94	ICOSL
comp93510_c0_seq1	3.94	MMP9
comp127774_c1_seq1	3.92	MAPK8
comp115123_c0_seq1	3.91	CNIH
comp128605_c7_seq1	3.88	HIMAP4
comp125973_c0_seq1	3.88	PSMD2
comp128997_c3_seq1	3.86	TCF7L
comp115879_c0_seq1	3.86	TFRC
comp130528_c0_seq1	3.83	LGALS1
comp128380_c0_seq1	3.82	MAP3K1
comp129297_c1_seq1	3.82	MST1R
comp126327_c1_seq1	3.81	VEGF
comp63637_c0_seq1	3.78	MAPKAPK2
comp121500_c0_seq1	3.75	BDKRB1
comp128008_c1_seq1	3.74	BAK1
comp62873_c0_seq1	3.74	HSPD1
comp125442_c0_seq1	3.72	CBFA2T
comp123010_c0_seq1	3.72	FS
comp112500_c0_seq1	3.67	MAP2K1
comp125010_c0_seq1	3.66	ARL6IP2
comp127999_c1_seq1	3.58	APP
comp129344_c1_seq1	3.58	IKBKE
comp121467_c0_seq1	3.57	ATP6V0A2
comp128052_c0_seq1	3.57	ITCH
comp110432_c0_seq1	3.55	TLR4
comp127570_c1_seq1	3.51	CREB
comp129048_c0_seq1	3.5	DPP8
comp125793_c0_seq1	3.5	TRAF2
comp127668_c0_seq1	3.48	IFNAR1
comp105218_c0_seq1	3.43	PSMB9
comp128547_c0_seq1	3.41	AGER
comp126399_c0_seq1	3.39	KPTN
comp128572_c0_seq1	3.35	GGCX
comp130503_c0_seq1	3.35	TSTA3
comp130531_c0_seq1	3.32	IL10RB
comp130547_c0_seq1	3.32	SIVA
comp125235_c1_seq1	3.32	TLR8
comp124314_c0_seq1	3.31	HGRG8
comp125051_c0_seq1	3.3	SIGIRR
comp128543_c1_seq1	3.28	CD84
comp127457_c0_seq1	3.28	PTPRJ
comp126601_c0_seq1	3.26	PADI4
comp62925_c0_seq1	3.25	CTSC
comp112607_c0_seq1	3.23	PRKRA
comp114747_c0_seq1	3.23	PSMD3
comp128752_c0_seq1	3.21	NOTCH1
comp111414_c0_seq1	3.2	FCGR3A
comp127315_c0_seq1	3.16	PPARD
comp127203_c2_seq1	3.15	NFIB
comp62946_c0_seq1	3.09	MAPK
comp125066_c0_seq1	3.09	TNFAIP2
comp125033_c1_seq1	3.08	TLR1
comp128763_c2_seq1	3.04	TTRAP
comp124870_c0_seq1	3.02	TXNDC
comp126192_c1_seq1	2.99	COL4A3BP
comp128333_c0_seq1	2.99	MAPKAPK5
comp123949_c0_seq1	2.99	MLL
comp126909_c0_seq1	2.96	TAL1
comp128260_c0_seq1	2.94	CD69
comp121578_c0_seq1	2.88	TRIM14
comp124121_c0_seq1	2.85	MAFB
comp130481_c0_seq1	2.85	PSMD9
comp129196_c2_seq1	2.84	IGF2R
comp126280_c0_seq1	2.8	ABCE
comp128891_c0_seq1	2.79	CSF2RA
comp127378_c0_seq1	2.78	TRIM38
comp120895_c0_seq1	2.77	LTB
comp124035_c0_seq1	2.76	TANK
comp129454_c5_seq1	2.74	TAP2
comp127311_c0_seq1	2.73	HA_1
comp120531_c0_seq1	2.72	MMD
comp130485_c0_seq1	2.7	MAP3K7IP2
comp128578_c1_seq43	2.68	DIG4
comp76036_c0_seq1	2.66	MAZ
comp111477_c0_seq1	2.64	CD3E
comp116839_c0_seq1	2.64	IFI35
comp127683_c0_seq1	2.62	KEL
comp123334_c0_seq1	2.6	RFX1
comp127633_c3_seq1	2.55	PDGFA
comp129319_c3_seq1	2.49	ETS1
comp127965_c0_seq1	2.48	LRBA
comp128140_c0_seq1	2.45	PAFAH1B
comp127967_c0_seq1	2.45	WASF
comp115718_c0_seq1	2.44	SP2
comp62480_c0_seq1	2.42	G1P2
comp122958_c1_seq1	2.41	DATF1
comp128996_c5_seq1	2.39	GCH1
comp129063_c1_seq1	2.37	CIAS1
comp127392_c1_seq1	2.34	TNFAIP3
comp129026_c9_seq1	2.33	SAMHD1
comp124187_c0_seq1	2.32	STAT5A
comp111484_c0_seq1	2.3	PSMD12
comp126568_c0_seq1	2.29	PSMD11
comp98462_c0_seq1	2.27	GPR65
comp128353_c0_seq1	2.27	TRAF4
comp128682_c1_seq1	2.21	B3GALT3
comp124894_c0_seq1	2.19	FCGR2
comp120858_c0_seq1	2.18	BAG1
comp127169_c1_seq1	2.18	TAPBPL
comp98871_c0_seq1	2.18	TM4SF2
comp128035_c0_seq1	2.17	INPP5D
comp128452_c0_seq1	2.17	MRC2
comp128744_c0_seq1	2.17	WWP
comp115729_c0_seq1	2.16	B3GN
comp123709_c0_seq1	2.16	FKBPL
comp122571_c0_seq1	2.16	ILF3
comp120243_c1_seq1	2.15	AIF1
comp126753_c0_seq1	2.15	PLSCR
comp99074_c0_seq1	2.12	KBRAS1
comp125286_c0_seq1	2.12	PTGER4
comp128741_c2_seq13	2.11	DIG23
comp124672_c0_seq1	2.11	SPA17
comp128974_c0_seq1	2.1	MAP3K7
comp123837_c0_seq1	2.1	NFIL3
comp126326_c0_seq1	2.1	PSMD5
comp129231_c0_seq1	2.09	DGKD
comp126812_c0_seq1	2.07	BCL10
comp127079_c0_seq1	2.07	RELB
comp124988_c1_seq1	2.06	BCL11A
comp126814_c1_seq1	2.06	PBX
comp126177_c0_seq1	2.06	TRPC4AP
comp125198_c0_seq1	2.01	IGSF2
comp129010_c0_seq1	2.01	MLLT6
comp122269_c1_seq1	1.99	CCL24
comp126598_c0_seq1	1.97	GNAQ
comp127677_c0_seq1	1.96	CASP10
comp128184_c0_seq1	1.91	PABPC4
comp102311_c0_seq1	1.89	CAMLG
comp128455/c1/seq3,seq1/c2_seq1	1.88	IghL1
comp127357_c0_seq1	1.87	DAP3
comp126983_c2_seq1	1.87	MAP
comp123111_c0_seq1	1.87	OPRS1
comp130738_c0_seq1	1.86	C1QA
comp128957_c0_seq1	1.85	ADAR
comp125085_c0_seq1	1.85	TNFSF12
comp126016_c0_seq1	1.78	ENTPD5
comp124230_c0_seq1	1.74	IRAK1BP1
comp129189_c0_seq1	1.73	CD2AP
comp128872_c1_seq1	1.73	DDR1
comp128270_c2_seq1	1.73	HSF1
comp130761_c0_seq1	1.7	CXCL10A
comp128485_c0_seq1	1.68	ATM
comp122064_c0_seq1	1.68	CATH7
comp122702_c0_seq1	1.67	HTR6
comp122374_c0_seq1	1.65	CPB2
comp123147_c0_seq1	1.64	CYSLTR1
comp125739_c1_seq1	1.64	PTPN1
comp128236_c0_seq1	1.63	TXLNA
comp125488_c1_seq1	1.61	ADAM9
comp116080_c0_seq1	1.59	IL2RG
comp125167_c0_seq1	1.57	LPAL1
comp120694_c0_seq1	1.55	PRKRIR
comp122939_c0_seq1	1.54	TUBB5
comp123592_c0_seq1	1.53	CCR3
comp123812_c0_seq1	1.53	PSMD1
comp126793_c2_seq1	1.51	MLLT1
comp127075_c0_seq1	1.5	WASL
comp128073_c0_seq1	1.48	TRIAD3
comp128829_c1_seq1	1.47	EMR
comp126385_c2_seq1	1.46	ELMO2
comp129256_c0_seq1	1.46	PLXNB1
comp121890_c0_seq1	1.42	IRF5
comp127347_c0_seq1	1.41	GAB
comp122267_c0_seq1	1.39	S100A12
comp128335_c0_seq1	1.38	CBL
comp122052_c0_seq1	1.37	CASP
comp94400_c0_seq1	1.36	FPR
comp128684_c1_seq1	1.36	ZNFN1A1
comp125140_c0_seq1	1.33	AIM2
comp130893_c0_seq1	1.33	GPX2
comp128621_c0_seq1	1.32	MCM3AP
comp63550_c0_seq1	1.3	DEFB21
comp124113_c0_seq1	1.29	SOCS2
comp124340_c2_seq1	1.27	PDCD2
comp116215_c0_seq1	1.26	BANF1
comp102523_c0_seq1	1.26	SERPINI2
comp128145_c1_seq2	1.26	TXLNG
comp125957_c0_seq1	1.25	CATH6
comp125348_c0_seq1	1.25	MLLT3
comp125431_c0_seq1	1.24	IGF
comp124330_c0_seq1	1.24	NKG7
comp120278_c0_seq2	1.24	BD1
comp120278_c0_seq4	1.24	BD-2
comp124530_c0_seq1	1.22	PBX4
comp63705_c0_seq1	1.21	CCLD4
comp126490_c0_seq1	1.21	IKBKG
comp116051_c0_seq1	1.2	FY
comp127587_c0_seq1	1.16	F13A1
comp121258_c0_seq1	1.13	PTPRCAP
comp116304_c0_seq1	1.1	CD200R
comp124898_c0_seq1	1.08	NRF
comp129405_c2_seq1	1.06	CCLDL9
comp125350_c2_seq1	1.06	ITGA1
comp121718_c0_seq1	1.04	IL18R1
comp63701_c0_seq1	1.02	TREM2
comp126093_c0_seq1	1.01	MOG
comp63677_c0_seq1	1.01	PRG
comp115375_co_seq2	1	CCLD2
comp125000_c0_seq1	0.98	CD8B1
comp116189_c0_seq1	0.97	BCL7B
comp120031_c0_seq1	0.97	CD5
comp126594_c0_seq1	0.96	IAN4L1
comp121576_c0_seq1	0.95	HSF2
comp121584_c0_seq1	0.95	PPARBP
comp122553_c0_seq1	0.93	PDE7A
comp121731_c0_seq1	0.92	CCLD15
comp117476_c0_seq1	0.92	HNMT
comp123319_c1_seq1	0.91	ARTS
comp116445_c0_seq1	0.9	CD3D
comp123210_c0_seq1	0.9	ICAM1
comp120984_c0_seq1	0.9	ITGA4
comp120912_c0_seq1	0.9	MAP3K4
comp124373_c0_seq1	0.9	SIGLEC9
comp117935_c1_seq1	0.88	CST7
comp124689_c4_seq1	0.88	NFAT5
comp119119_c0_seq1	0.87	ITGAV
comp123526_c0_seq1	0.87	KIR2DL1
comp124715_c0_seq1	0.87	RHCE
comp126533_c4_seq1	0.86	CD2
comp120040_c1_seq1	0.86	CD79B
comp102641_c0_seq1	0.85	CCR7
comp123314_c0_seq1	0.84	TNFSF10
comp100852_c0_seq1	0.83	OAS1
comp122039_c0_seq1	0.82	PRV1
comp126236_c1_seq1	0.81	FCER2
comp126534_c1_seq1	0.79	CCR5
comp126072_c1_seq1	0.78	IL17RE
comp102195_c0_seq1	0.78	UA
comp129071_c0_seq1	0.77	SIGLEC-III
comp125539_c0_seq1	0.77	PIGA
comp121115_c0_seq1	0.76	C4BPA
comp123608_c1_seq1	0.76	CP
comp121135_c0_seq1	0.76	THY1
comp119355_c1_seq1	0.75	DCSTAMP
comp124714_c0_seq1	0.75	PAFAH2
comp102439_c0_seq1	0.71	INDO
comp119704_c0_seq1	0.71	NCF4
comp131363_c0_seq1	0.71	TRIM22
comp121697_c0_seq1	0.7	BAG4
comp123932_c0_seq1	0.7	CASP8AP2
comp126528_c0_seq1	0.7	MLL
comp127792_c1_seq1	0.7	NOTCH3
comp125108_c0_seq1	0.7	PTPN9
comp122536_c0_seq1	0.7	DIG5
comp111456_c1_seq1	0.68	CX3CR1
comp118874_c0_seq1	0.68	ELK4
comp122901_c0_seq1	0.67	MAPK9
comp126334_c0_seq1	0.67	NALP
comp99297_c0_seq1	0.65	CD4
comp125312_c2_seq1	0.65	ITGAM
comp116800_c1_seq1	0.64	PVRL1
comp119700_c0_seq1	0.63	CXCR6
comp63434_c0_seq1	0.63	HAPLN3
comp117869_c0_seq1	0.63	TBXAS1
comp119805_c0_seq1	0.62	TNFSF9
comp122222_c0_seq1	0.61	RIPK2
comp124151_c1_seq1	0.6	CASP
comp125366_c0_seq1	0.6	IRAK4
comp119820_c1_seq1	0.6	TNFSF10
comp122446_c1_seq1	0.59	ITK
comp88852_c0_seq1	0.59	VNN2
comp131674_c0_seq1	0.58	MHC II?-like
comp100395_c0_seq1	0.58	PI3
comp62239_c0_seq1	0.58	ZFPM1
comp103494_c0_seq1	0.57	C1QTNF5
comp119077_c1_seq1	0.57	C1S
comp125502_c1_seq1	0.57	CCLD6
comp120584_c0_seq1	0.57	IL1R1
comp122048_c0_seq1	0.57	IL5
comp119846_c0_seq1	0.57	CXCL5L
comp61072_c0_seq1	0.57	SEMA3A
comp122048_c0_seq2	0.57	IL5
comp124555_c1_seq1	0.56	MAP3K2
comp128357_c2_seq1	0.56	MAP
comp121915_c0_seq1	0.56	MVK
comp103387_c0_seq1	0.56	VIPR1
comp67905_c0_seq1	0.55	CEBPA
comp123024_c0_seq1	0.54	SEMA3A
comp60658_c0_seq1	0.54	XCLA
comp115402_c0_seq1	0.53	CATH1
comp124678_c1_seq1	0.53	GCNT2
comp125699_c0_seq1	0.53	LRBA
comp123523_c2_seq1	0.53	MMRN1
comp122559_c0_seq1	0.52	CCR4
comp124727_c0_seq1	0.52	NFATC1
comp124709_c0_seq1	0.5	ARRB1
comp62261_c0_seq1	0.5	BIRC5
comp125365_c0_seq1	0.5	RNASE7
comp126885_c0_seq1	0.5	CCR4
comp99185_c0_seq2	0.49	TNFSF9
comp123829_c1_seq1	0.48	ANXA
comp123503_c0_seq1	0.48	CD83
comp69700_c0_seq1	0.48	ITG
comp61021_c0_seq1	0.48	CD40L
comp127907_c1_seq1	0.47	ALCAM
comp61451_c0_seq1	0.47	CD86
comp122197_c0_seq1	0.47	FOXN2
comp132809_c0_seq1	0.46	CXCL9
comp134788_c0_seq1	0.46	F8
comp100038_c0_seq1	0.45	LGALS3BP
comp120936_c0_seq1	0.45	PRKR
comp125209_c0_seq1	0.45	ZNF
comp120461_c1_seq1	0.44	EBI2
comp133873_c0_seq1	0.44	GPR84
comp117852_c0_seq1	0.44	LCK
comp116997_c0_seq1	0.44	SCUBE3
comp61440_c0_seq1	0.43	AXL
comp98290_c0_seq1	0.43	SIGLEC
comp133624_c0_seq1	0.42	IL17RB
comp119591_c0_seq1	0.42	ITGA2B
comp122480_c0_seq1	0.41	AATK
comp114623_c0_seq1	0.41	DIG11
comp133084_c0_seq1	0.41	IL6ST
comp133987_c0_seq1	0.41	JAM2
comp121777_c1_seq1	0.41	RNF110
comp61931_c0_seq1	0.4	CD7
comp67213_c0_seq1	0.4	TBX21
comp67916_c0_seq1	0.39	CARD4
comp68114_c0_seq1	0.39	IL15RA
comp108767_c0_seq1	0.38	CD38
comp122563_c0_seq1	0.38	PGDS
comp124062_c4_seq1	0.38	SEMA4D
comp112879_c0_seq1	0.38	TCF7
comp117166_c1_seq1	0.38	TLR5
comp131649_c0_seq1	0.38	FASLG
comp119219_c0_seq1	0.37	CD163
comp65138_c0_seq1	0.37	CD28
comp110095_c0_seq1	0.37	FCN3
comp121210_c0_seq1	0.37	HIAN7
comp133943_c0_seq1	0.37	PRF1
comp140879_c0_seq1	0.37	TCF8
comp134370_c0_seq1	0.37	TM4SF
comp135076_c0_seq1	0.37	VPREB1
comp134675_c0_seq1	0.36	ABL
comp67978_c0_seq1	0.36	CD244
comp111047_c0_seq1	0.36	F10
comp107116_c1_seq1	0.36	FUT
comp126983_c0_seq1	0.36	MAP4K
comp61512_c0_seq1	0.36	OAS3
comp110569_c1_seq1	0.36	SIRPB1
comp123851_c1_seq1	0.36	SOCS
comp143266_c0_seq1	0.36	TG
comp105238_c0_seq1	0.35	F2RL2
comp127792_c0_seq1	0.35	NOTCH4
comp54755_c0_seq1	0.35	RFXAP
comp61628_c0_seq1	0.34	ABCA1
comp64381_c0_seq1	0.34	LIF
comp61830_c0_seq1	0.34	SPARC
comp143258_c0_seq1	0.34	ZFPM1
comp133792_c0_seq1	0.33	CD80
comp119293_c3_seq1	0.33	ENTPD2
comp106701_c0_seq1	0.33	Dig5
comp60885_c0_seq1	0.33	IGE
comp105509_c0_seq1	0.33	IL10
comp138789_c0_seq1	0.33	LRC019
comp143711_c0_seq1	0.33	PDL
comp68487_c0_seq1	0.33	PLA2G4A
comp118424_c0_seq1	0.33	TGFA
comp127906_c2_seq1	0.33	ZNF
comp93292_c1_seq1	0.32	CCR1
comp68987_c0_seq1	0.32	IL1RL1
comp141630_c0_seq1	0.32	ITGA2
comp108147_c0_seq1	0.32	NKIR
comp90670_c1_seq1	0.31	ADA
comp117045_c0_seq1	0.31	ADAMDEC1
comp66577_c0_seq1	0.31	ADORA2A
comp57765_c0_seq1	0.31	B7
comp61768_c0_seq1	0.31	CCND1
comp134535_c0_seq1	0.31	DAPK1
comp107504_c1_seq1	0.31	EFEMP2
comp61698_c1_seq1	0.31	HAVCR2
comp114080_c0_seq1	0.31	IL2RB
comp139056_c0_seq1	0.31	NT5E
comp104301_c1_seq1	0.3	CARD11
comp141835_c0_seq1	0.3	CARD15
comp119296_c0_seq1	0.3	CD79A
comp106883_c1_seq1	0.3	F2R
comp108741_c1_seq1	0.3	ICSBP1
comp147382_c0_seq1	0.3	PML
comp145526_c0_seq1	0.3	SPTB
comp69006_c0_seq1	0.3	WSX1
comp143130_c0_seq1	0.3	TNFSF15
comp139784_co_seq1	0.29	CEACAM-III
comp124202_c0_seq1	0.29	AHR
comp123263_c2_seq1	0.29	BST1
comp100437_c1_seq1	0.29	CAMK1D
comp141960_c0_seq1	0.29	CCLD2
comp109850_c0_seq1	0.29	CXCR3
comp52982_c0_seq1	0.29	IL18BP
comp140699_c0_seq1	0.29	IL20
comp67570_c0_seq1	0.29	ILF1
comp55080_c1_seq1	0.29	MR1
comp116738_c3_seq1	0.29	PPARG
comp138045_c0_seq1	0.29	S100A2
comp117108_c0_seq1	0.29	SIAT1
comp69485_c0_seq1	0.29	TIRP2
comp54846_c1_seq1	0.28	CNR2
comp137918_c0_seq1	0.28	CR1
comp97488_c0_seq1	0.28	FLT3
comp69679_c0_seq1	0.28	IRF4
comp145608_c0_seq1	0.28	KLRC4
comp118638_c1_seq1	0.28	MAP4K4
comp140395_c0_seq1	0.28	MS4A1
comp141280_c0_seq1	0.28	NTF5
comp52769_c0_seq1	0.28	PTGES
comp147436_c0_seq1	0.28	TLR3
comp144859_c0_seq1	0.27	BCL2
comp68388_c0_seq1	0.27	CD1
comp150221_c0_seq1	0.27	FCN1
comp135151_c0_seq1	0.27	IL11RA
comp141307_c0_seq1	0.27	ITGB5
comp69436_c1_seq1	0.27	MAPK12
comp123881_c0_seq1	0.27	OASL
comp121835_c1_seq1	0.27	TIAM1
comp104188_c0_seq1	0.26	HFE
comp119138_c0_seq1	0.26	IL1A
comp137362_c0_seq1	0.26	NFKBIL2
comp110830_c0_seq1	0.26	SCAP1
comp101799_c1_seq1	0.26	TNF
comp107440_c0_seq1	0.25	IL6
comp67395_c0_seq1	0.25	ACDC
comp113832_c0_seq1	0.25	ADORA3
comp58344_c0_seq1	0.25	BRDG1
comp90168_c0_seq1	0.25	GP1BA
comp148832_c0_seq1	0.25	IGHE
comp52324_c0_seq1	0.25	DIG19
comp136487_c0_seq1	0.25	ZNFN1A2
comp127667_c1_seq1	0.24	ASE
comp109547_c1_seq1	0.24	COLEC12
comp141999_c0_seq1	0.24	TSC22D3
comp119293_c1_seq1	0.24	ENTPD2
comp145610_c0_seq1	0.24	FUT
comp121026_c1_seq1	0.24	ITGB4
comp98433_c0_seq1	0.24	LGALS8
comp145309_c0_seq1	0.24	DIG9
comp120096_c1_seq1	0.23	ART1
comp105323_c0_seq1	0.23	C1QTNF1
comp137996_c0_seq1	0.23	ELK
comp139165_c0_seq1	0.23	IL12RB2
comp140559_c0_seq1	0.23	IL2RA
comp145561_c0_seq1	0.23	OSMR
comp149727_c0_seq1	0.23	TCF7L
comp82111_c0_seq1	0.23	TRAF3
comp51916_c0_seq1	0.22	CD72
comp141679_c0_seq1	0.22	CCL4L
comp51981_c0_seq1	0.22	DIG15
comp145297_c0_seq1	0.22	LY75
comp144331_c0_seq1	0.22	TRAF5
comp83685_c1_seq1	0.22	TXK
comp65433_c1_seq1	0.22	ZNFN1A3
comp65474_c0_seq1	0.21	ABCG1
comp140360_c0_seq1	0.21	EMR3
comp148819_c0_seq1	0.21	LY86
comp146420_c0_seq1	0.21	SERPINE1
comp107959_c0_seq1	0.21	TRIF
comp66237_c0_seq1	0.21	TRIM32
comp118806_c0_seq1	0.2	CCR6
comp66836_c0_seq1	0.2	IL15
comp104516_c0_seq1	0.2	IL20RA
comp146717_c0_seq1	0.2	LY64
comp64912_c0_seq1	0.2	MAP3K14
comp109691_c0_seq1	0.2	MPL
comp107542_c2_seq1	0.2	SFTPD
comp147462_c0_seq1	0.2	TLR7
comp149174_c0_seq1	0.2	TRIM34
comp142176_c0_seq1	0.19	FASLg
comp114125_c0_seq1	0.19	IL12RB1
comp147106_c0_seq1	0.19	LRC124
comp80355_c0_seq1	0.19	SARM1
comp54207_c0_seq1	0.19	SPG3A
comp115427_c0_seq1	0.19	STAT1
comp56250_c0_seq1	0.19	TRIP
comp78451_c0_seq1	0.18	IGHE
comp50770_c0_seq1	0.18	BD-5
comp59343_c0_seq1	0.18	PDCD1LG1
comp103265_c0_seq1	0.17	IL21R
comp123442_c0_seq1	0.17	TEC
comp105209_c1_seq1	0.17	ZNFN1A4
comp50971_c0_seq1	0.16	ADA
comp116171_c2_seq1	0.16	CBFA2T
comp106697_c0_seq1	0.16	CCR9
comp141626_c0_seq1	0.16	CHST4
comp109815_c0_seq1	0.16	CMKLR1
comp89981_c1_seq1	0.16	MARCO
comp117142_c0_seq1	0.16	PTPN13
comp69284_c0_seq1	0.16	SERPINB2
comp164768_c0_seq1	0.16	LTA
comp55914_c0_seq1	0.15	BLK
comp120666_c0_seq1	0.15	C1QDC1
comp57475_c0_seq1	0.15	MAP2K6
comp86068_c0_seq1	0.15	TNFRSF25
comp56016_c0_seq1	0.14	TNFSF13B
comp91701_c0_seq1	0.14	ZNFN1A4
comp67787_c0_seq1	0.13	NRP1
comp101836_c1_seq1	0.13	NRP2
comp168076_c0_seq1	0.13	SIGLEC I
comp111586_c0_seq1	0.12	F3
comp52012_c0_seq1	0.12	HIAN6
comp95097_c0_seq1	0.12	ICAM
comp116996_c0_seq1	0.12	JAK3
comp109819_c0_seq1	0.12	CEACAM II
comp99082_c0_seq1	0.11	ENTP
comp96506_c0_seq1	0.11	HRH4
comp59645_c0_seq1	0.11	IL1RAP
comp88162_c0_seq1	0.09	CRISP3
comp83214_c0_seq1	0.09	DCBLD2
comp76364_c0_seq1	0.09	TLR9
comp94771_c0_seq1	0.07	MHC2TA
comp98482_c0_seq1	0.07	SIGLEC
comp109063_c0_seq1	0.07	TG
comp136274_c0_seq1	0.011	DIG16
